# Supplementary material for: Structural and Biochemical Characterization of an Atypical α-Carbonic Anhydrase from the Tardigrade Ramazzottius varieornatus
Source: Molecules. 2026 Feb 3;31(3):538. doi: 10.3390/molecules31030538 (PMC12899995; doi:10.3390/molecules31030538)
Supplement: Supplementary file 1 [file molecules-31-00538-s001.zip]

Archive with 1 entries (1 files):
- molecules-4084216-supplementary.pdf
